# Supplementary material for: The Use of Different Anthropometric Indices to Assess the Body Composition of Young Women in Relation to the Incidence of Obesity, Sarcopenia and the Premature Mortality Risk
Source: Int J Environ Res Public Health. 2022 Sep 29;19(19):12449. doi: 10.3390/ijerph191912449 (PMC9564835; doi:10.3390/ijerph191912449)
Supplement: Supplementary file 1 [file ijerph-19-12449-s001.zip]

Archive with 1 entries (1 files):
- ijerph-1878292-supplementary.pdf
